# Supplementary material for: Pediatric Anesthesia Providers’ Perspective on the Real-Life Implementation of the Philips Visual Patient Avatar: A Qualitative Study
Source: Children (Basel). 2023 Nov 24;10(12):1841. doi: 10.3390/children10121841 (PMC10741887; doi:10.3390/children10121841)
Supplement: Supplementary file 1 [file children-10-01841-s001.zip]

Archive with 3 entries (3 files):
- File S1 Visual Patient Avatar short user guide.pdf
- File S2 Interview guide.pdf
- File S3 Translated interview answers.pdf
